# Supplementary material for: Physical Inactivity and Sedentarism during and after Admission with Community-Acquired Pneumonia and the Risk of Readmission and Mortality: A Prospective Cohort Study
Source: J Clin Med. 2022 Oct 7;11(19):5923. doi: 10.3390/jcm11195923 (PMC9571502; doi:10.3390/jcm11195923)
Supplement: Supplementary file 1 [file jcm-11-05923-s001.zip]

Archive with 2 entries (2 files):
- STROBE-checklist.pdf
- Supplementary - major revision.pdf
